# Supplementary material for: Environmental Disinfection in Long-Term Care Facilities—A Scoping Review
Source: Microorganisms. 2026 Jun 26;14(7):1408. doi: 10.3390/microorganisms14071408 (PMC13414427; doi:10.3390/microorganisms14071408)
Supplement: Supplementary file 1 [file microorganisms-14-01408-s001.zip]

Archive with 1 entries (1 files):
- microorganisms-4285484-supplementary.pdf
